# Supplementary material for: Measurement of mouse head and neck tumors by automated analysis of CBCT images
Source: Sci Rep. 2023 Jul 25;13:12033. doi: 10.1038/s41598-023-39159-6 (PMC10368694; doi:10.1038/s41598-023-39159-6)
Supplement: Supplementary file 1 — Supplementary Information 1. [file 41598_2023_39159_MOESM1_ESM.xlsx]

## Sheet: Sheet1
mouse_ID	Measurer One	Measurer Two	Measurer Three
90	514.665	707.85	472.347
91	528.793	713.486	596.659
92	534.693	599.04	733.745
94	690.354	925.75	1105.71
100	0	159.744	224.661
101	0	105.875	215.016
102	0	137.677	314.162
103	219.555	299.88	534.419
104	188.254	288.8	182.648
106	680.382	1095.44	888.988
107	826.402	1129.03	952.808
108	445.095	786.5	747.635
109	572.918	960.692	655.246
110	415.563	484.563	491.56
111	349.782	366.912	597.861
112	324.914	380.7	632.466
113	543.852	568.458	544.369
114	118.33	173.777	131.398
