# Supplementary material for: Measurement of mouse head and neck tumors by automated analysis of CBCT images
Source: Sci Rep. 2023 Jul 25;13:12033. doi: 10.1038/s41598-023-39159-6 (PMC10368694; doi:10.1038/s41598-023-39159-6)
Supplement: Supplementary file 2 — Supplementary Information 2. [file 41598_2023_39159_MOESM2_ESM.xlsx]

## Sheet: Sheet1
mouse_ID	dpi	tumor_volume	recommend_excluding
100	26	0.192	FALSE
100	26	0.016	FALSE
100	26	2.024	FALSE
101	26	5.624	FALSE
101	26	5.792	FALSE
101	26	3.768	FALSE
102	26	50.448	FALSE
102	26	75.768	FALSE
102	26	52.08	FALSE
103	26	140.68	FALSE
103	26	182.408	FALSE
103	26	169.736	FALSE
104	26	148.144	FALSE
104	26	133.528	FALSE
104	26	175.432	FALSE
106	26	549.096	FALSE
106	26	429.088	FALSE
106	26	573.432	FALSE
107	26	605.944	FALSE
107	26	795.208	FALSE
107	26	642.976	FALSE
108	26	506.376	FALSE
108	26	489.696	FALSE
108	26	512.256	FALSE
109	26	664.904	FALSE
109	26	698.232	FALSE
109	26	698.696	FALSE
110	26	415.808	FALSE
110	26	411.44	FALSE
110	26	370.616	FALSE
111	26	343.808	FALSE
111	26	302.864	FALSE
111	26	291.664	FALSE
112	26	382.184	FALSE
112	26	382.224	FALSE
112	26	384.576	FALSE
113	26	479.968	FALSE
113	26	445.672	FALSE
113	26	537.296	FALSE
114	26	71.704	FALSE
114	26	80.176	FALSE
114	26	62.616	FALSE
90	26	512.408	FALSE
90	26	364.856	FALSE
90	26	498.888	FALSE
91	26	425.36	FALSE
91	26	407.216	FALSE
91	26	411.752	FALSE
92	26	469.968	FALSE
92	26	585.968	FALSE
92	26	535.464	FALSE
93	26	613.992	FALSE
93	26	583.776	TRUE
93	26	654.432	FALSE
94	26	573.28	FALSE
94	26	582.512	FALSE
94	26	652.48	FALSE
95	26	770.184	TRUE
95	26	681.696	FALSE
95	26	725.464	FALSE
