# Supplementary material for: Measurement of mouse head and neck tumors by automated analysis of CBCT images
Source: Sci Rep. 2023 Jul 25;13:12033. doi: 10.1038/s41598-023-39159-6 (PMC10368694; doi:10.1038/s41598-023-39159-6)
Supplement: Supplementary file 3 — Supplementary Information 3. [file 41598_2023_39159_MOESM3_ESM.xlsx]

## Sheet: Sheet1
dpi	C1M0	C1M1	C1M2	C1M3	C1M4	C2M0	C2M1	C2M2	C3M1	C3M2	C3M0	C4M0	C5M0	C5M1	C6M0	C6M1	C7M2	C7M1	C7M0	C8M0	C8M1	C8M2	C8M3	C8M4	I30	I31	I32	I33	I34	J35	J36	J37	J38	K39	K40	K41	K42	K43	L44	L45	L46	L47	L48	M49	M50	M51	M53	N54	N55
7	82.7619	71.9767	105.705	113.976	50.0013	104.409	86.421	73.7022	91.6116	110.922	88.8994	99.8452	164.959	136.92	159.013	111.824	108.625	130.126	133.862	164.674	179.575	97.5563	140.388	109.627
10	98.9502	80.4913	110.812	129.847	78.9053	107.475	80.645	70.9676	152.148	98.3667	65.4464	97.5531	105.608	162.171	194.43	80.2947	134.323	154.797	128.446	191.095	209.491	94.5028	114.842	106.725
14	101.828	66.4232	188.912	83.8559	55.8074	121.263	59.6551	73.4106	146.405	147.32	54.5331	87.3104	96.5253	211.183	144.423	57.1824	133.525	185.825	119.708	223.167	275.761	95.1965	134.271	79.477
17	95.9001	73.3328	158.771	85.516	61.4021	98.5557	65.3858	65.8639	165.027	154.666	52.4211	94.7437	92.3794	194.894	134.022	57.6294	128.139	167.099	123.318	213.227	319.841	105.966	105.81	67.0734
21	92.6335		138.524	87.6708	62.781	99.873	84.5883	66.1773	150.195	142.402	56.1647	90.3347	99.9002	175.534	122.951	75.8504	122.031	146.289	114.319	196.833	285.526	94.4004	118.128	57.4783
24	96.4975		137.227	79.8243	58.1245	104.968	83.4725	73.1917	146.988	109.146	49.0622	81.5237	95.9645	108.349	107.918	82.5477	107.025	114.172	102.88	142.514	196.56	76.311	131.808	92.9609
28	84.872		127.976	80.8419	52.1703	92.9044	79.7526	70.91	103.734	153.102	59.565	46.1736	75.3547	100.225	82.9437	67.5816	94.6336	95.1363	79.461	110.499	169.948	70.2803	143.164	96.2182
31	79.634		129.662	88.7745	45.9589	88.9048	80.2861	79.1308	101.994	161.747	69.286	44.955	77.5415	100.175	78.0902	55.7773	95.8048	101.183	80.3291	115.126	150.982	66.7478	137.683	100.237
34	81.099		132.962	98.7608	48.3366	99.5982	86.9817	92.7575	104.614	227.377	81.9312	69.8701	90.8195	105.936	68.75	75.9347	94.4906	97.215	81.0017	119.845	158.089	83.3506	144.707	108.222
37	114.365		132.031	213.388	55.7005	140.72	110.668	107.136	122.125	352.843	186.633	100.188	200.676	121.806	77.0307		104.323	120.667	108.842	114.766	192.651	164.775	175.137	118.775
41	111.603		118.506	237.932	55.8624	133.467	103.785	111.803	101.956	484.594	238.645	120.213	239.617	116.902	81.5737		99.4909	113.492	102.692	114.04	167.82	166.166	167.664	122.22
44	197.435		201.516	433.039	68.75	150.274	110.502	139.585	113.718	580.783		217.346		120.114	85.9649		119.072	94.862	127.44	125.457	280.727		242.095	168.809
48	191.631		182.975	363.844	76.7138	275.347	96.5421	154.454	88.8212	673.468		220.763		104.577	90.886		125.333	77.2722	94.5717	106.09	178.16		275.684	179.234
51	278.664		180.964	405.217	123.851	434.01	103.643	270.756	88.8652	810.443		445.65		102.154	131.025		218.207	87.6245	92.3435	132.742	334.126		338.698	233.374
55	391.799		187.425	579.126	160.986	477.549	111.421	368.541	84.9774	1144.15		439.173		134.677	171.432		304.466	99.0637	100.676	148.801	387.288		551.362	289.564
58			180.651		256.288	817.927	113.003		81.8603					148.845	181.71		429.507	98.1704	89.7329	168.047	418.411		605.273	349.574
62			186.913		477.747	956.04	106.432		79.3965					253.268	217.69		456.457	96.2463	83.4081	180.224			677.366	536.95
65							99.1875		66.179					288.72	448.405		585.67	135.197	63.4654	192.992
69							86.8572		63.0149					311.717	521.626			211.187	57.8065	187.076
72							58.3223		0					361.931	644.447			435.404	0	222.134
76							44.7676		0					366.102				683.149	0	303.421
79							47.9542		0					414.964				940.685	0	442.404
83							66.8371		0									1074.5	0
87							66.3063		0										0
91							91.4112		0										46.7301
94							147.782		0										74.263
98							180.238		0										78.182
101							343.04		0										115.058
104							444.064		0										120.502
107									0										141.078
111									0										154.801
114									0										322.541
118									0										369.144
121									0										505.482
125									0										672.938
129									0
132									0
135									0
139									0
143									0
146									0
149									0
153									0
156									0
11																									84.0244	107.251	134.766	86.9806	126.928	63.099	69.7943	85.4042	88.3004	90.842	132.878	104.956	87.6408	89.9123	98.9804	103.405	85.8544	58.06	127.951	89.1705	76.5994	116.839	85.934	92.8746	87.5186
15																									74.3268	88.0621	109.33	87.6488	89.991	67.3895	65.8025	126.265	88.5358	93.6682	118.581	114.464	83.6999	102.381	111.097	100.554	93.1528	57.8137	144.146	99.0584	76.0292	150.696	93.4559	104.247	104.229
18																									73.7688	87.1555	102.834	77.1147	85.6745	61.2053	53.8704	110.464	82.8776	82.2185	117.025	80.2161	73.6873	87.1768	114.209	103.158	79.888	41.0334	100.975	98.4796	83.0609	123.296	90.4512	111.569	73.2525
23																									62.1046	64.5375	80.1431	60.3694	57.6113	59.1422	58.8881	112.402	90.9331	77.3475	105.831	83.8111	71.0073	78.0667	105.353	100.188	86.4832	45.994	105.295	68.362	89.2538	101.999	87.48	118.767	80.2808
31																									58.2298	68.3303	72.5548	42.1154	52.7339	81.0175	63.7985	124.144	83.7068	65.3925	86.191	104.802	77.2465	75.1689	105.942	77.3325	84.1196	108.308	127.555	57.7635	75.9508	71.4633	83.7751	93.3886	86.9805
35																									65.4336	67.6544	130.859	67.7774	42.96	94.229	70.2293	133.358	96.3329	55.2387	113.614	186.565	78.4754	81.3094	140.321	92.8954	104.049	151.704	155.298	63.4752	80.631	62.5	141.537	99.1339	87.983
38																										186.517	174.805	100.796	84.2066	192.325	102.999	219.981	103.858	60.2316	123.639	355.142	91.9828	86.423	279.711	117.184	110.003	307.902	248.99	75.4975	94.2967	85.7368	234.992	97.47	133.775
42																										176.633	246.479	88.7344	80.6991	205.212	105.576	222.75	124.374	61.2998	120.098	376.64	93.6351	88.4835	342.712	142.649	118.767	423.06	432.794	87.4121	87.8112	82.4735	356.409	98.6696	155.979
45																										201.416	354.447	101.278	87.725		111.145	347.327	201.115	62.9684	118.006	498.852	280.32	145.614	579.49	228.224	167.616		430.536	146.888	90.7442	96.9004	436.589	100.624	267.46
49																										131.827	419.006	172.72	91.2587		87.817	388.664	233.553	50.625	117.434	469.51	219.546	173.061		482.352	255.429		331.886	182.825	62.3084	114.251	453.561	80.7537	369.508
52																										126.138	470.206	273.149	82.1071		94.4451	399.943	239.942	36	101.989	509.864	413.129	223.793		493.589	319.786			280.847	50.625	145.026	498.149	89.2587	462.893
56																											690.143	438.607	88.7542		112.039	457.578	339.476	47.5875	101.808			387.28		524.715	335.392			406.444	59.648	201.792	598.9	98.6405	556.697
59																												498.555	81.1372		109.17		366.004	52.6884	90.6574			388.35		551.588	691.432			581.294		334.381		91.5043	662.955
63																												587.831	81.481		174.396				72.2885			405.342			667							94.0355
66																													92.613						0													0
70																													103.904						0													0
73																													108.879						0													0
77																													121.661						0													0
80																													281.575						0													0
84																													402.064						55.5171													0
88																																			58.8062													0
92																																			63.125													0
95																																			88.8651													0
99																																			135.263													0
102																																			174.148													0
105																																			174.195													0
108																																			218.408													0
112																																			222.775													0
115																																			300.8													0
119																																			345.604													0
122																																																0
126																																																0
130																																																0
133																																																0
136																																																0
140																																																0
144																																																0
147																																																0
150																																																0
158																																																0
[truncated: 11 more columns]
