# Supplementary material for: Measurement of mouse head and neck tumors by automated analysis of CBCT images
Source: Sci Rep. 2023 Jul 25;13:12033. doi: 10.1038/s41598-023-39159-6 (PMC10368694; doi:10.1038/s41598-023-39159-6)
Supplement: Supplementary file 4 — Supplementary Information 4. [file 41598_2023_39159_MOESM4_ESM.xlsx]

## Sheet: Sheet1
mouse_ID	dpi	tumor_volume	recommend_excluding
C4M0	8	57.6	FALSE
C5M0	8	50.664	FALSE
C5M1	8	78.12	FALSE
C1M1	8	55.248	FALSE
C1M4	8	29.344	FALSE
C6M0	8	66.544	FALSE
C6M1	8	157.624	FALSE
C2M0	8	32.408	FALSE
C2M1	8	38.456	FALSE
C2M2	8	44.816	FALSE
J35	7	14.288	FALSE
J36	7	n/a
J37	7	0.472	FALSE
J38	7	16.976	FALSE
C3M0	8	116.824	FALSE
C3M1	8	34.2	FALSE
C3M2	8	94.264	FALSE
C8M0	8	297.368	FALSE
C8M1	8	80.416	FALSE
C7M0	8	99.872	FALSE
C7M1	8	62.568	FALSE
C7M2	8	223.208	FALSE
C1M0	8	78.248	FALSE
C1M2	8	100.576	FALSE
C1M3	8	47.992	FALSE
M49	7	19.224	FALSE
M50	7	2.384	FALSE
M51	7	17.624	FALSE
M53	7	67.352	FALSE
Q63	7	7.648	FALSE
Q64	7	127.688	TRUE
Q65	7	6.464	FALSE
Q66	7	8.312	FALSE
L44	7	22.784	FALSE
L45	7	1.456	FALSE
L46	7	9.8	FALSE
L47	7	n/a
L48	7	30.848	FALSE
P59	7	5.184	FALSE
P60	7	19	FALSE
P61	7	10.376	FALSE
P62	7	2.768	FALSE
I30	7	1.48	FALSE
I31	7	21.528	FALSE
I32	7	3.08	FALSE
I33	7	14.032	FALSE
I34	7	28.224	FALSE
I30	7	1.968	FALSE
I31	7	17.736	FALSE
I32	7	12.568	FALSE
I33	7	11.856	FALSE
I34	7	31.192	FALSE
L44	7	26.6	FALSE
L45	7	0.704	FALSE
L46	7	6.656	FALSE
L47	7	6.976	FALSE
L48	7	25.784	FALSE
N54	7	9.576	FALSE
N55	7	7.896	FALSE
N56	7	14.344	FALSE
N57	7	16.792	FALSE
N58	7	12.48	FALSE
N54	7	10.112	FALSE
N55	7	12.848	FALSE
N56	7	34.128	FALSE
N57	7	19.056	FALSE
N58	7	15.184	FALSE
K39	7	2.64	FALSE
K40	7	1.648	FALSE
K41	7	22.96	FALSE
K42	7	15.272	FALSE
K43	7	5.496	FALSE
K39	7	5.168	FALSE
K40	7	6.12	FALSE
K41	7	26.552	FALSE
K42	7	20.232	FALSE
K43	7	11.064	FALSE
C8M2	8	61.296	FALSE
C8M3	8	36.592	FALSE
C8M4	8	57.528	FALSE
C4M0	14	48.352	FALSE
C1M2	14	147.352	FALSE
C1M3	14	73.896	FALSE
C8M1	14	98.632	FALSE
C8M3	14	n/a
J35	11	48.84	FALSE
J36	11	56.656	FALSE
J37	11	92.384	FALSE
J38	11	22.664	FALSE
C1M0	14	110.208	FALSE
C1M3	14	43.76	FALSE
C1M4	14	42.056	FALSE
C2M0	14	43.976	FALSE
C2M1	14	0	FALSE
C2M2	14	33.816	FALSE
C3M0	14	55.824	FALSE
C3M1	14	61.392	FALSE
C3M2	14	170.664	FALSE
C5M0	14	63.728	FALSE
C5M1	14	85.248	FALSE
C6M0	14	55.624	FALSE
C6M1	14	172.016	FALSE
I30	11	25.016	FALSE
I31	11	63.576	FALSE
I32	11	95.28	FALSE
I33	11	53.328	FALSE
I34	11	117.304	FALSE
P59	11	35.544	FALSE
P60	11	77.584	FALSE
P61	11	49.616	FALSE
P62	11	17.216	FALSE
M49	11	114.824	FALSE
M50	11	29.96	FALSE
M51	11	92.536	FALSE
M53	11	29.76	FALSE
Q63	11	45.984	FALSE
Q64	11	128.224	FALSE
Q65	11	94.912	FALSE
Q66	11	48.6	FALSE
C7M0	14	12.264	FALSE
C7M1	14	36.4	FALSE
C7M2	14	12.656	FALSE
C8M0	14	56.664	FALSE
C8M2	14	66.024	FALSE
C8M4	14	46.04	FALSE
C4M0	18	46.144	FALSE
L44	11	85.584	FALSE
L45	11	29.336	FALSE
L46	11	0	TRUE
L47	11	45.824	FALSE
L48	11	99.096	FALSE
K39	11	16.08	FALSE
K40	11	41.176	FALSE
K41	11	75.944	FALSE
K42	11	58.424	FALSE
K43	11	0	FALSE
N54	11	47.92	FALSE
N55	11	30.416	FALSE
N56	11	196.248	TRUE
N57	11	108.056	FALSE
N58	11	192.592	FALSE
J35	15	57.248	FALSE
J36	15	31.36	FALSE
J37	15	38.904	FALSE
J38	15	44.432	FALSE
I30	15	39.664	FALSE
I31	15	21.984	FALSE
I32	15	73.616	FALSE
I33	15	43.192	FALSE
I34	15	n/a
C1M0	18	96.88	FALSE
C1M1	18	32.8	FALSE
C1M3	18	61.696	FALSE
C2M0	18	41.04	FALSE
C2M1	18	44.352	FALSE
C2M2	18	25.728	FALSE
C3M0	18	6.64	FALSE
C3M1	18	74.008	FALSE
C3M2	18	233.032	FALSE
M49	15	93.504	FALSE
M50	15	14.752	FALSE
M51	15	87.272	FALSE
M53	15	23.544	FALSE
P59	15	18.656	FALSE
P60	15	75.944	FALSE
P61	15	39.712	FALSE
P62	15	20.624	FALSE
C7M0	18	6.208	FALSE
C7M1	18	0	FALSE
C7M2	18	195.096	FALSE
C8M0	18	60.944	FALSE
C8M3	18	34.736	FALSE
C8M4	18	39.88	FALSE
C8M1	18	119.72	FALSE
C8M2	18	60.4	FALSE
C8M3	18	117.08	FALSE
Q63	15	24.368	FALSE
Q64	15	149.6	FALSE
Q65	15	66.944	FALSE
Q66	15	24.128	FALSE
K39	15	14.104	FALSE
K40	15	22.456	FALSE
K41	15	78.496	FALSE
K42	15	6.52	FALSE
K43	15	32.24	FALSE
L44	15	61.24	FALSE
L45	15	30.72	FALSE
L46	15	89.72	FALSE
L47	15	30.72	FALSE
L48	15	73.208	FALSE
C8M0C8M2	21	30.912	FALSE
C1M0	21	102.584	FALSE
C1M2	21	41.608	FALSE
J35	18	60.424	FALSE
J36	18	32.824	FALSE
J37	18	13.536	FALSE
J38	18	20.592	FALSE
M49	18	64.232	FALSE
M50	18	3.784	FALSE
M51	18	53.304	FALSE
M53	18	23.488	FALSE
P59	18	29.32	FALSE
P60	18	53.216	FALSE
P61	18	31.504	FALSE
P62	18	10.064	FALSE
C5M0	21	225.064	FALSE
C5M1	21	95.544	FALSE
C1M0	21	87.488	FALSE
C1M1	21	48.456	FALSE
C1M2	21	19.256	FALSE
I30	18	17.904	FALSE
I31	18	3.984	FALSE
I32	18	54	FALSE
I33	18	21.048	FALSE
I34	18	54.104	FALSE
K39	18	0.248	FALSE
K40	18	4.424	FALSE
K41	18	64.32	FALSE
K42	18	0.92	FALSE
K43	18	24.464	FALSE
Q63	21	6.24	FALSE
L44	18	66.888	FALSE
L45	18	8.832	FALSE
L46	18	34	FALSE
L47	18	31.088	FALSE
L48	18	84.184	FALSE
C3M0	21	10.528	FALSE
C3M1	21	84.704	FALSE
C3M2	21	191.72	FALSE
C4M0	21	40.096	FALSE
C6M0	21	40.952	FALSE
C6M1	21	10.808	FALSE
N50	18	70.2	FALSE
N53	18	10.432	FALSE
N54	18	28.888	FALSE
N56	18	30.232	FALSE
N57	18	96.096	FALSE
C7M0	21	0.408	FALSE
C7M1	21	18.392	FALSE
C7M2	21	6.936	FALSE
Q63	18	10.856	FALSE
Q64	18	134.224	FALSE
Q65	18	28.376	FALSE
Q66	18	16.616	FALSE
C1M3	23	36.776	FALSE
C4M0	23	77.544	FALSE
M49	21	57	FALSE
M50	21	0	FALSE
M51	21	42.152	FALSE
C1M1	23	4.24	FALSE
C1M0	23	76.432	FALSE
C8M2C8M4	23	56.84	FALSE
N54	21	35.112	FALSE
N55	21	10.56	FALSE
N56	21	33.744	FALSE
J35	21	54.464	FALSE
J36	21	43.24	FALSE
J37	21	72.016	FALSE
J38	21	39.232	FALSE
C5M0	23	80.776	FALSE
C5M1	23	28.648	FALSE
C6M0	23	39.776	FALSE
C6M1	23	28.152	FALSE
C8M0	23	4.24	FALSE
C8M1	23	76.432	FALSE
C1M0	23	78.504	FALSE
C1M2	23	36.696	FALSE
C1M4	23	31.568	FALSE
I30	21	0	FALSE
I31	21	3.72	FALSE
I32	21	36.688	FALSE
I33	21	13.16	FALSE
I34	21	57.264	FALSE
C2M0	23	29.8	FALSE
C2M1	23	65.672	FALSE
C2M2	23	23.736	FALSE
C3M0	23	5.368	FALSE
C3M1	23	103.888	FALSE
C3M2	23	231.008	FALSE
K39	21	2.32	FALSE
K40	21	0	FALSE
K41	21	61.992	FALSE
K42	21	41.512	FALSE
K43	21	19.6	FALSE
P59	21	11.72	FALSE
P60	21	49.064	FALSE
P61	21	31.944	FALSE
P62	21	3.392	FALSE
L44	21	57.832	FALSE
L45	21	26.312	FALSE
L46	21	40.752	FALSE
L47	21	13.736	FALSE
L48	21	10.352	FALSE
I33	23	18.136	FALSE
I34	23	38.736	FALSE
C7M0	23	5.008	FALSE
C7M1	23	40.544	FALSE
C7M2	23	11.08	FALSE
I30	23	2.2	FALSE
I31	23	2.104	FALSE
I32	23	24.336	FALSE
I30	23	0.928	FALSE
I32	23	15.6	FALSE
I34	23	21.96	FALSE
I30	23	25.68	FALSE
I32	23	18.344	FALSE
J38	23	59.752	FALSE
I31	23	6.144	FALSE
J35	23	27.184	FALSE
J37	23	33.576	FALSE
J36	23	35	FALSE
J38	23	50.088	FALSE
K40	23	0	FALSE
J35	23	39.504	FALSE
J37	23	54.864	FALSE
K42	23	0.712	FALSE
K39	23	1.536	FALSE
K43	23	24.32	FALSE
Q63	23	1.152	FALSE
N54	23	32.416	FALSE
N55	23	23.6	FALSE
K39	23	2.384	FALSE
K41	23	101.208	FALSE
K43	23	36.216	FALSE
K40	23	1.344	FALSE
K41	23	90.464	FALSE
K42	23	7.72	FALSE
L44	23	64.96	FALSE
L47	23	38.912	FALSE
L48	23	26.352	FALSE
L45	23	27.76	FALSE
L46	23	19.888	FALSE
M50	23	0	FALSE
Q63	23	1.824	FALSE
Q66	23	11.864	FALSE
L44	23	52.944	FALSE
L46	23	156.2	FALSE
M53	23	9.384	FALSE
C4M0	27	34.584	FALSE
L45	23	7.16	FALSE
L47	23	42.88	FALSE
L48	23	58.576	FALSE
C1M0	27	85.104	FALSE
C1M4	27	18.656	FALSE
M49	31	n/a
M49	23	35.504	FALSE
M51	23	26.928	FALSE
M53	23	32.176	FALSE
C1M2	27	23.28	FALSE
C1M3	27	31.816	FALSE
N56	23	15.056	FALSE
N57	23	70.832	FALSE
N58	23	0	TRUE
N54	23	13.856	FALSE
N55	23	31.592	FALSE
N57	23	75.576	FALSE
P60	23	36.84	FALSE
P64	23	0	FALSE
P66	23	23.56	FALSE
N56	23	22.856	FALSE
N58	23	41.392	FALSE
Q65	23	17.528	FALSE
P59	23	16.784	FALSE
P61	23	44.44	FALSE
P62	23	54.088	FALSE
C8M1	27	76.232	FALSE
C1M0	34	96.616	FALSE
C5M0	27	128.616	FALSE
C5M1	27	214.608	FALSE
C6M0	27	0	FALSE
C6M1	27	206.608	FALSE
C2M0	27	0	FALSE
C2M1	27	41.448	FALSE
C2M2	27	0	FALSE
C4M0	34	138.4	FALSE
C3M0	27	12.872	FALSE
C3M1	27	161.328	FALSE
C3M2	27	317.712	FALSE
C7M0	27	6.336	FALSE
C7M1	27	22.032	FALSE
C7M2	27	0	FALSE
C5M0	34	315.4	FALSE
C5M1	34	0.848	FALSE
C6M0	34	133.208	FALSE
C6M1	34	0.632	FALSE
I30	31	4.776	FALSE
I31	31	8.952	FALSE
I32	31	n/a
I33	31	15.52	FALSE
I34	31	n/a
Q63	31	17.624	FALSE
Q64	31	n/a
Q65	31	15.52	TRUE
Q66	31	4.808	FALSE
C8M1	34	22.336	FALSE
C8M4	34	107.184	FALSE
C1M2	34	18.744	FALSE
C1M3	34	169.44	FALSE
C1M4	34	33.064	FALSE
C3M0	34	0	FALSE
C3M1	34	301.312	FALSE
C3M2	34	548.776	FALSE
C2M0	34	0.024	FALSE
C2M1	34	4.816	FALSE
C2M2	34	28.128	FALSE
C7M0	34	5.92	FALSE
C7M1	34	0.032	FALSE
C7M2	34	0.816	FALSE
J35	31	97.936	FALSE
J36	31	17.624	FALSE
J37	31	53.176	FALSE
J38	31	103.472	FALSE
L44	31	226.752	FALSE
L45	31	16.464	FALSE
L46	31	18.736	FALSE
L47	31	241.2	FALSE
P59	31	0.184	FALSE
P60	31	41.232	FALSE
P61	31	99.12	FALSE
P62	31	61.6	FALSE
C8M1	34	0.52	FALSE
C8M2	34	186.616	FALSE
C8M4	34	56.4	FALSE
C1M3	37	338.832	FALSE
C4M0	37	252.648	FALSE
C6M0	37	0.376	FALSE
K39	31	0.312	FALSE
K40	31	0.832	FALSE
K41	31	212.104	FALSE
K42	31	6.384	FALSE
K43	31	38.576	FALSE
N54	31	1.88	FALSE
N55	31	40.456	FALSE
N56	31	3.92	FALSE
N57	31	61.512	FALSE
N58	31	50.272	FALSE
J35	35	127.976	FALSE
J36	35	8.24	FALSE
J37	35	54.272	FALSE
J38	35	47.84	FALSE
C1M0	37	147.488	FALSE
C1M2	37	3.592	FALSE
C1M4	37	56.32	FALSE
I30	35	0	FALSE
I31	35	20.096	FALSE
I32	35	140.72	FALSE
I33	35	0	FALSE
I34	35	3.136	FALSE
M49	35	17.336	FALSE
M50	35	0	FALSE
M51	35	8.416	FALSE
M53	35	281.336	FALSE
C2M0	37	0	FALSE
C2M1	37	3.704	FALSE
C2M2	37	0	FALSE
C3M0	37	0	FALSE
C3M1	37	410.912	FALSE
C3M2	37	604.488	FALSE
K39	35	0	FALSE
K40	35	0	FALSE
K41	35	273.832	FALSE
K42	35	61.16	FALSE
K43	35	18.064	FALSE
P59	35	0.632	FALSE
P60	35	91.496	FALSE
P61	35	156.344	FALSE
P62	35	9.336	FALSE
Q63	35	0.072	FALSE
Q64	35	235.592	FALSE
Q65	35	143.928	FALSE
Q66	35	8.224	FALSE
C1M0	41	266.464	FALSE
C7M0	37	0	FALSE
C7M1	37	12.312	FALSE
C7M2	37	4.04	FALSE
L44	35	291.432	FALSE
L45	35	69.992	FALSE
L46	35	44.536	FALSE
L47	35	312.368	FALSE
L48	35	267.016	FALSE
C8M1	37	243.968	FALSE
C8M2	37	243.968	FALSE
C8M4	37	29.208	FALSE
C4M0	41	425.544	FALSE
N54	35	0.192	FALSE
N55	35	54.912	FALSE
N56	35	5.544	FALSE
N57	35	115.864	FALSE
N58	35	76.976	FALSE
C6M0	41	0.528	FALSE
C8M1C8M4	41	109.072	FALSE
I31	38	67.568	FALSE
I32	38	193.328	FALSE
I33	38	23.624	FALSE
I34	38	1.68	FALSE
J35	38	173.912	FALSE
J36	38	3.888	FALSE
J37	38	104.52	FALSE
J38	38	65.2	FALSE
C5M0	41	604	FALSE
C5M1	41	169.272	FALSE
C8M0	41	0	FALSE
C8M2	41	356.736	FALSE
M49	38	34.368	FALSE
M50	38	0	FALSE
M51	38	12.912	FALSE
M53	38	354.96	FALSE
N54	38	0	FALSE
N55	38	119.096	FALSE
N56	38	199.32	FALSE
N57	38	n/a
N58	38	4.208	FALSE
P59	38	3.4	FALSE
P60	38	163.408	FALSE
P61	38	234.808	FALSE
P62	38	0	FALSE
C1M2	45	110.424	FALSE
C1M3	45	n/a
C2M0	41	64.72	FALSE
C2M1	41	42.864	FALSE
C2M2	41	51.624	FALSE
C1M2	41	84.864	FALSE
C1M3	41	450.936	FALSE
C1M4	41	99.664	FALSE
K39	38	0	FALSE
K40	38	0	FALSE
K41	38	352.048	FALSE
K42	38	118.424	FALSE
K43	38	37.248	FALSE
L44	38	432.784	FALSE
L45	38	97.176	FALSE
L46	38	65.296	FALSE
L47	38	389.12	FALSE
L48	38	335.248	FALSE
C7M0	41	0	FALSE
C7M1	41	8.4	FALSE
C7M2	41	59.288	FALSE
Q63	38	0	FALSE
Q64	38	312.784	FALSE
Q65	38	211.72	FALSE
Q66	38	17.248	FALSE
C4M0	45	582.16	FALSE
C5M1	45	62.72	FALSE
C6M0	45	0	FALSE
C1M0	45	334.416	FALSE
C1M4	45	143.248	FALSE
C8M1C8M0	45	220.184	FALSE
C3M1	45	3.064	FALSE
C3M2	45	841.224	FALSE
C8M4	45	187.328	FALSE
I31	41	68.384	FALSE
I32	41	358.288	FALSE
I33	41	26.68	FALSE
I34	41	3.6	FALSE
C2M0	45	220.856	FALSE
C2M1	45	3.512	FALSE
C2M2	45	196.264	FALSE
C4M0	48	706.872	FALSE
M49	41	71.504	FALSE
M50	41	0	FALSE
M51	41	11.944	FALSE
M53	41	493.768	FALSE
P59	41	0	FALSE
P60	41	198.096	FALSE
P61	41	378.792	FALSE
P62	41	1.896	FALSE
Q54	41	419.088	FALSE
Q63	41	0	FALSE
Q65	41	329.184	FALSE
Q66	41	12.504	FALSE
C5M1	48	1.184	FALSE
C7M0	45	0	FALSE
C7M1	45	11.256	FALSE
C7M2	45	182.472	FALSE
C1M0	48	433.168	FALSE
C1M3	48	626.232	FALSE
C1M2	48	2.888	FALSE
C1M4	48	193.376	FALSE
K39	41	0.08	FALSE
K40	41	0.656	FALSE
K41	41	434.592	FALSE
K42	41	242.536	FALSE
K43	41	57.296	FALSE
L44	41	570.432	FALSE
L45	41	180.88	FALSE
L46	41	139.208	FALSE
L47	41	501.128	FALSE
L48	41	481.416	FALSE
C3M1	48	0	FALSE
C3M2	48	886.288	FALSE
C6M0	48	39.272	FALSE
I31	45	135.576	FALSE
I32	45	473.072	FALSE
I33	45	145.024	FALSE
I34	45	16.008	FALSE
C2M0	48	374.184	FALSE
C2M1	48	4.056	FALSE
C2M2	48	245.512	FALSE
C3M0	52	n/a
C8M0	48	6.104	FALSE
C8M3	48	446.568	FALSE
L44	45	728.576	FALSE
L45	45	289.936	FALSE
L46	45	189.688	FALSE
L48	45	563.568	FALSE
C7M1	52	n/a
M49	45	189.352	FALSE
M50	45	0	FALSE
M51	45	51.832	FALSE
M53	45	662.864	FALSE
C8M1	48	308.304	FALSE
C8M4	48	228.44	FALSE
P59	45	1.44	FALSE
P60	45	276.808	FALSE
P61	45	556.736	FALSE
P62	45	4.72	FALSE
Q63	45	0.744	FALSE
Q64	45	475.544	FALSE
Q65	45	391.688	FALSE
Q66	45	42.84	FALSE
C7M0	48	0.232	FALSE
C7M1	48	241.968	TRUE
C7M2	48	152.64	FALSE
K39	45	0	FALSE
K40	45	0	FALSE
K41	45	440.992	FALSE
K42	45	435.032	FALSE
K43	45	145.208	FALSE
C4M0	52	790.888	FALSE
C6M0	52	150.44	FALSE
C8M0C8M3	52	20.112	FALSE
N54	45	1.888	FALSE
N55	45	376.752	FALSE
N56	45	2.376	FALSE
N57	45	446.744	FALSE
N58	45	400.848	FALSE
J35	49	380.328	FALSE
J36	49	34.096	FALSE
J37	49	378.8	FALSE
C1M0	52	507.232	FALSE
C1M2	52	0	FALSE
C1M3	52	568.736	FALSE
Q63	49	0	FALSE
Q63	49	n/a
Q64	49	591.568	FALSE
Q66	49	57.2	FALSE
I31	49	152.08	FALSE
I32	49	607.616	FALSE
I33	49	262.456	FALSE
I34	49	3.84	FALSE
M49	49	277.736	FALSE
M50	49	0	FALSE
M51	49	95.816	FALSE
M53	49	661.248	FALSE
L45	53	513.952	FALSE
L46	53	487.336	FALSE
C4M0	55	608.992	FALSE
P59	49	0	FALSE
P60	49	352.352	FALSE
P61	49	720.048	FALSE
P62	49	4.616	FALSE
C2M0	52	630.632	FALSE
C2M1	52	13.216	FALSE
C2M2	52	402.056	FALSE
C1M4	52	455.008	FALSE
C1M4	52	455.04	FALSE
C5M1	52	13.856	FALSE
C5M1	52	13.808	FALSE
C1M0	55	567	FALSE
C1M3	55	848.36	FALSE
C1M2	55	38.384	FALSE
C1M4	55	447.184	FALSE
C5M1	55	70.792	FALSE
J36	53	84.528	FALSE
J37	53	499.288	FALSE
J38	53	422.008	FALSE
K39	49	0	FALSE
K40	49	0	FALSE
K41	49	404.632	FALSE
K42	49	460.44	FALSE
K43	49	264.728	FALSE
N54	49	4.408	FALSE
N55	49	563.32	FALSE
N56	49	0.088	FALSE
N57	49	397.752	FALSE
N58	49	423.424	FALSE
C6M0	55	309.448	FALSE
C3M1	55	0.704	FALSE
C3M2	55	1446.42	TRUE
C8M1	55	777.912	FALSE
C8M3	55	n/a
I31	53	160.04	FALSE
I32	53	766.544	FALSE
I33	53	551.896	FALSE
I34	53	14.496	FALSE
C2M0	55	778.92	FALSE
C2M1	55	5.424	FALSE
C2M2	55	566.84	FALSE
C8M0	55	64.656	FALSE
C8M4	55	506.648	FALSE
Q63	53	0	FALSE
Q64	53	766.808	FALSE
Q65	53	479.248	FALSE
Q66	53	144.936	FALSE
C3M1	58	3.888	FALSE
M49	53	712.384	FALSE
M50	53	1.816	FALSE
M51	53	224.872	FALSE
M53	53	819.184	FALSE
P59	53	0	FALSE
P60	53	406.424	FALSE
P61	53	988.344	FALSE
P62	53	10.68	FALSE
J36	59	n/a
C5M1	58	170.024	FALSE
L46	56	567.648	FALSE
L48	56	562.552	FALSE
M49	56	598.28	FALSE
M50	56	0	FALSE
M51	56	n/a
M53	56	n/a
C6M0	58	321.552	FALSE
K39	53	59.176	FALSE
K40	53	0.032	FALSE
K41	53	589.376	FALSE
K42	53	435.816	FALSE
K43	53	473.296	FALSE
C2M0	58	765.736	FALSE
C2M1	58	13.688	FALSE
C7M0	55	0.304	FALSE
C7M1	55	62.696	FALSE
C7M2	55	710.12	FALSE
C1M2	58	28.464	FALSE
C1M4	58	623.944	FALSE
N54	53	1.008	FALSE
N55	53	653.504	FALSE
N56	53	0	FALSE
N57	53	490.592	FALSE
N58	53	595.184	FALSE
C1M2	62	n/a
C1M4	62	n/a
C3M1	62	n/a
C5M1	62	n/a
C8M4	58	519.464	FALSE
I32	56	1080.39	TRUE
I33	56	746.92	FALSE
I34	56	11.824	FALSE
J36	56	132.32	FALSE
J37	56	479.168	FALSE
J38	56	496.08	FALSE
J38	59	352.232	FALSE
C6M0	62	n/a
K39	56	108.72	FALSE
K40	56	0.112	FALSE
K43	56	450.68	FALSE
N54	59	0.624	FALSE
Q63	56	0	FALSE
Q64	56	735.72	FALSE
Q65	56	n/a
Q66	56	193.84	FALSE
J37	59	147.84	FALSE
P61	59	698.808	FALSE
I33	59	895.048	FALSE
I34	59	31.192	FALSE
P59	56	0	FALSE
P60	56	527.296	FALSE
P61	56	973.64	FALSE
P62	56	8.944	FALSE
M49	59	787.688	FALSE
M51	59	454.152	FALSE
C2M0	62	667.808	FALSE
C2M1	62	7.12	FALSE
Q63	59	0	FALSE
Q66	59	319.064	FALSE
C2M1	65	10.152	FALSE
C7M0	58	0	FALSE
C7M1	58	207.072	FALSE
C7M2	58	716.048	FALSE
C8M0	58	120.232	FALSE
C8M1	58	730.08	FALSE
C8M3	58	910.952	TRUE
C3M1	65	7.32	FALSE
J36	63	372.8	FALSE
L46	63	766.856	FALSE
N54	56	0.704	FALSE
N55	56	687.88	FALSE
N56	56	3.688	FALSE
N57	56	537.584	FALSE
N58	56	516.464	FALSE
K40	63	0	FALSE
K43	63	496.824	FALSE
K39	59	284.792	FALSE
K40	59	0.04	FALSE
K43	59	516.408	FALSE
C5M1	65	563.912	FALSE
N55	59	789.672	FALSE
N56	59	6.256	FALSE
N58	59	553.256	FALSE
C6M0	65	749.304	FALSE
P59	59	20.152	FALSE
P60	59	527.168	FALSE
P62	59	11.408	FALSE
Q63	63	0	FALSE
Q66	63	415.904	FALSE
I34	66	86.072	FALSE
C8M0	65	263.312	FALSE
K40	66	4.672	FALSE
K43	66	367.152	FALSE
I33	63	947.736	FALSE
I34	63	65.208	FALSE
N54	63	19.408	FALSE
C7M0	62	0.832	FALSE
C7M1	62	251.168	FALSE
C7M2	62	747.656	FALSE
P59	66	0	FALSE
C8M0	62	114.736	FALSE
C8M3	62	644.656	FALSE
C8M4	62	637.648	FALSE
C6M0	73	n/a
C2M1	70	18.808	FALSE
N54	63	1.272	FALSE
N56	63	8.6	FALSE
N58	63	824.344	FALSE
C3M1	70	0	FALSE
C5M1	70	475.952	FALSE
P59	63	0	FALSE
P60	63	548.68	FALSE
P62	63	0	FALSE
C8M0	70	348.808	FALSE
C6M0	70	905.024	FALSE
K40	71	0	FALSE
I34	71	204.072	FALSE
P59	71	0	FALSE
C3M1	73	0	FALSE
C2M1	73	24.232	FALSE
C5M1	73	820.272	FALSE
Q63	66	0	FALSE
Q66	66	568.432	FALSE
C8M0	73	425.824	FALSE
K40	74	0	FALSE
I34	74	241.76	FALSE
C7M1	70	623.016	FALSE
C7M0	70	0	FALSE
P59	74	0.064	FALSE
C2M1	76	35.496	FALSE
C3M1	76	0	FALSE
C7M0	65	0.04	FALSE
C7M1	65	416.024	FALSE
C7M2	65	998.736	FALSE
N54	71	20.784	FALSE
N56	71	5.904	FALSE
C5M1	76	726.216	FALSE
N54	66	9.744	FALSE
N56	66	42.752	FALSE
N58	66	831.936	FALSE
Q63	71	4.232	FALSE
Q66	71	576.024	FALSE
K40	77	0	FALSE
C8M0	76	475.864	FALSE
Q63	77	0	FALSE
C7M1	73	905.856	FALSE
C7M0	73	85.688	FALSE
C2M1	83	122.512	FALSE
C7M1	83	1280.75	FALSE
C3M1	83	0	FALSE
N54	74	0.104	FALSE
N56	74	7.008	FALSE
Q63	74	0	FALSE
Q66	74	569.2	FALSE
I34	84	561.688	FALSE
C7M0	83	3.544	FALSE
K40	84	3.864	FALSE
N54	84	2.328	FALSE
Q63	84	0	FALSE
P59	84	0	FALSE
C3M1	86	0	FALSE
C7M1	76	1024.84	FALSE
C7M0	76	0.4	FALSE
K40	87	12.136	FALSE
I34	87	618.872	FALSE
P59	87	0.568	FALSE
N54	77	9.272	FALSE
N56	77	0.024	FALSE
Q63	87	4.56	FALSE
C2M1	91	339.808	FALSE
C3M1	91	0	FALSE
C7M0	91	26.24	FALSE
K40	92	81.76	FALSE
P59	92	0.28	FALSE
Q63	92	7.512	FALSE
C3M1	94	12.368	FALSE
C2M1	94	436.52	FALSE
C7M0	94	76.24	FALSE
K40	95	133.76	FALSE
Q63	95	5.04	FALSE
P59	95	2.64	FALSE
C7M1	86	1385.74	TRUE
C7M0	86	11.072	FALSE
C3M1	97	0	FALSE
C2M1	97	641.96	FALSE
C7M0	97	102.968	FALSE
K40	98	197.888	FALSE
P59	98	0	FALSE
C2M1	101	769.272	FALSE
Q63	98	0	FALSE
C3M1	101	0	FALSE
C7M0	101	262.928	FALSE
K40	102	333.776	FALSE
N54	102	6.624	FALSE
N56	102	14.36	FALSE
C2M1	105	877.448	FALSE
P59	102	0.096	FALSE
N54	95	0	FALSE
N56	95	1.496	FALSE
Q63	102	8.16	FALSE
C3M1	105	3.08	FALSE
N54	106	0	FALSE
C7M0	105	302.592	FALSE
K40	106	359.832	FALSE
N56	106	16.712	FALSE
P59	106	2.096	FALSE
Q63	106	8.872	FALSE
N54	98	11.192	FALSE
N56	98	3.536	FALSE
C3M1	108	0	FALSE
K40	109	390.976	FALSE
C7M0	108	403.896	FALSE
N54	109	3.768	FALSE
N56	109	28.096	FALSE
C3M1	112	0	FALSE
Q63	109	7.144	FALSE
K40	113	492.552	FALSE
C7M0	112	471.032	FALSE
C3M1	115	0	FALSE
P59	116	113.392	FALSE
K40	116	555.416	FALSE
C7M0	115	538.544	FALSE
Q63	116	8.168	FALSE
C3M1	118	3.576	FALSE
C7M0	118	682.08	FALSE
K40	119	640.768	FALSE
C3M1	121	3.384	FALSE
N54	122	0	FALSE
C7M0	121	757.936	FALSE
P59	122	364.296	FALSE
N56	122	835.056	FALSE
N54	113	4.824	FALSE
N56	113	187.152	FALSE
P59	113	47.776	FALSE
Q63	113	8.136	FALSE
Q63	122	8.8	FALSE
C3M1	125	0	FALSE
C7M0	125	854.976	FALSE
N54	126	0	FALSE
N54	116	4.824	FALSE
N56	116	187.152	FALSE
P59	126	432.12	FALSE
Q63	126	9.184	FALSE
C3M1	128	1.424	FALSE
N54	129	3.856	FALSE
N54	119	8.48	FALSE
N56	119	556.896	FALSE
C3M1	133	5.592	FALSE
P59	119	296.768	FALSE
Q63	119	7.8	FALSE
N54	134	7.696	FALSE
P59	134	472.68	FALSE
C3M1	136	7.2	FALSE
N54	137	3.144	FALSE
N54	140	14.424	FALSE
C3M1	139	0.936	FALSE
Q63	140	0	FALSE
Q63	144	0	FALSE
C3M1	146	2.16	FALSE
P59	129	446.088	FALSE
Q63	129	0	FALSE
P59	137	504.152	FALSE
Q63	137	45.264	FALSE
N54	147	6.832	FALSE
Q63	147	7.264	FALSE
